# Supplementary material for: Application of CRISPR/Cas9 editing and digital droplet PCR in human iPSCs to generate novel knock-in reporter lines to visualize dopaminergic neurons
Source: Stem Cell Res. 2019 Dec;41:101656. doi: 10.1016/j.scr.2019.101656 (PMC7322529; doi:10.1016/j.scr.2019.101656)
Supplement: Supplementary file 1 [file mmc1.zip]

Archive with 8 entries (7 files):
- mmc1/
- mmc1/berbacher 2018_StemCellResearch_Supplementary Information.docx
- mmc1/Figure S1.jpg
- mmc1/Figure S2.jpg
- mmc1/Figure S3.jpg
- mmc1/Figure S4.jpg
- mmc1/SCR-D-18-00425_DataProfile.xml
- mmc1/Supplemental Figure caption.docx
