# Supplementary material for: Application of CRISPR/Cas9 editing and digital droplet PCR in human iPSCs to generate novel knock-in reporter lines to visualize dopaminergic neurons
Source: Stem Cell Res. 2019 Dec;41:101656. doi: 10.1016/j.scr.2019.101656 (PMC7322529; doi:10.1016/j.scr.2019.101656)
Supplement: Supplementary file 1 [file mmc1.zip › mmc1/SCR-D-18-00425_DataProfile.xml]

<?xml version="1.0" encoding="utf-8" standalone="no"?>
<data>
  <datasets>
    <author>uberbacher.christa@hotmail.de</author>
    <type>0</type>
    <dataset>
      <value>4</value>
      <reason>Data will be made available on request</reason>
      <comments />
    </dataset>
  </datasets>
</data>
